# Supplementary material for: Plants Used in Mexican Traditional Medicine for the Management of Urolithiasis: A Review of Preclinical Evidence, Bioactive Compounds, and Molecular Mechanisms
Source: Molecules. 2022 Mar 21;27(6):2008. doi: 10.3390/molecules27062008 (PMC8949565; doi:10.3390/molecules27062008)
Supplement: Supplementary file 1 [file molecules-27-02008-s001.zip]

Archive with 1 entries (1 files):
- molecules-1626767 Supplementary.pdf
